# Supplementary material for: The number of physicians is related to the number of nighttime emergency surgeries in Japan: An ecological study
Source: PLoS One. 2022 Dec 1;17(12):e0278517. doi: 10.1371/journal.pone.0278517 (PMC9714914; doi:10.1371/journal.pone.0278517)
Supplement: S1 File — (XLSX) [file pone.0278517.s001.xlsx]

## Sheet: Average number
Prefecture	Year	Nighttime emergency surgeries	Physicians
1	average	31.6581	240.71
2	average	22.0029	201.18
3	average	21.7037	198.13
4	average	26.7397	234.87
5	average	18.0655	228.89
6	average	28.9577	222.62
7	average	30.8501	199.69
8	average	25.0418	183.5
9	average	28.6301	222.61
10	average	22.813	226.67
11	average	24.3813	165.02
12	average	27.411	192.47
13	average	33.2019	307.22
14	average	31.5916	209.59
15	average	23.1053	195.17
16	average	38.2501	248.12
17	average	32.1066	282.1
18	average	43.1853	249.15
19	average	26.2429	235.65
20	average	37.6616	229.78
21	average	30.3356	212.34
22	average	34.8669	205.73
23	average	33.6232	210.89
24	average	28.4636	220.05
25	average	34.2951	224.2
26	average	39.1532	319.33
27	average	38.2748	273.71
28	average	37.3916	247.66
29	average	37.6043	250.92
30	average	35.9221	295.4
31	average	43.1476	301.59
32	average	50.1944	279.66
33	average	48.607	304.23
34	average	34.933	257.21
35	average	29.3321	250.25
36	average	34.8162	322.33
37	average	37.873	279.23
38	average	35.4945	265.78
39	average	38.0723	310.66
40	average	35.2761	300.36
41	average	34.1796	278.36
42	average	32.4684	301.48
43	average	45.4948	285.91
44	average	27.7237	272.27
45	average	35.0416	242.87
46	average	35.4864	266.62
47	average	61.4516	243.39
