# Supplementary material for: The number of physicians is related to the number of nighttime emergency surgeries in Japan: An ecological study
Source: PLoS One. 2022 Dec 1;17(12):e0278517. doi: 10.1371/journal.pone.0278517 (PMC9714914; doi:10.1371/journal.pone.0278517)
Supplement: S2 File — (XLSX) [file pone.0278517.s002.xlsx]

## Sheet: Panel data
Prefecture	Year	Nighttime emergency surgeries	Physicians	Acute care beds	Population density	Elderly population ratio
1	2015	30.8993	234.25	799.944	64.5136	29.097
1	2016	32.0628	238.3	807.119	64.154	29.9327
1	2017	32.5188	240.7	812.049	63.7704	30.6955
1	2018	31.9523	243.1	817.14	63.3628	31.328
1	2019	30.8571	247.2	821.2	62.9313	31.8857
2	2015	23.0122	195.75	700.688	135.606	30.1223
2	2016	18.6388	198.2	708.585	134.051	31.0905
2	2017	23.8654	200.75	698.67	132.496	31.9249
2	2018	20.9026	203.3	714.173	130.941	32.6207
2	2019	23.5955	207.9	723.034	129.178	33.3066
3	2015	18.2812	192.9	716.094	83.797	30.3906
3	2016	22.5552	193.8	716.956	83.0114	31.1514
3	2017	21.992	197.75	710.677	82.1603	31.8725
3	2018	24.1741	201.7	707.252	81.2438	32.5544
3	2019	21.5159	204.5	611.165	80.3273	33.0888
4	2015	24.3359	226.55	591.731	320.507	25.7498
4	2016	24.4635	231.9	590.515	319.957	26.3948
4	2017	25.3982	235.15	594.92	318.996	27.1201
4	2018	29.0587	238.4	599.482	318.035	27.7634
4	2019	30.4423	242.35	591.24	316.662	28.3608
5	2015	17.5953	219.9	842.913	87.9052	33.9198
5	2016	16.3366	223.5	848.614	86.7881	34.7525
5	2017	17.8715	228.75	855.924	85.5851	35.6426
5	2018	19.0622	234	855.454	84.2962	36.4934
5	2019	19.4617	238.3	865.424	83.0072	37.2671
6	2015	29.2705	217.25	737.989	120.56	30.7829
6	2016	27.673	219.5	742.857	119.38	31.4465
6	2017	28.7659	222.75	743.829	118.2	32.3049
6	2018	26.055	226	736.972	116.913	32.9358
6	2019	33.0241	227.6	730.427	115.626	33.4879
7	2015	32.6019	192.25	716.614	138.859	28.7356
7	2016	30.9837	195.7	718.99	137.916	29.5108
7	2017	31.0308	200.3	733.794	136.538	30.2338
7	2018	28.6481	204.9	734.603	135.232	30.9013
7	2019	30.9859	205.3	733.694	133.926	31.5818
8	2015	25.6428	175	541.55	478.427	26.7398
8	2016	23.8554	180.4	536.489	476.459	27.5731
8	2017	26.5906	183.95	539.177	474.327	28.3195
8	2018	24.5047	187.5	528.467	471.867	28.919
8	2019	24.6154	190.65	534.615	469.079	29.4406
9	2015	28.0142	215.4	560.638	308.048	25.8865
9	2016	29.5524	218	551.272	306.8	26.6531
9	2017	28.7685	222.05	549.923	305.395	27.3889
9	2018	26.5673	226.1	553.443	303.679	28.0062
9	2019	30.2482	231.5	561.065	301.806	28.6453
10	2015	23.1627	222.05	660.112	310.109	27.5722
10	2016	21.8607	225.2	656.533	309.166	28.3172
10	2017	22.2449	226.75	655	308.066	28.9286
10	2018	22.0799	228.3	654.867	306.808	29.4057
10	2019	24.7168	231.05	656.488	305.236	29.8146
11	2015	21.6596	156.45	412.88	1913.5	24.8383
11	2016	23.8853	160.1	413.376	1919.29	25.463
11	2017	23.2011	164.95	419.111	1924.82	26.0055
11	2018	26.4256	169.8	424.038	1930.09	26.3711
11	2019	26.7347	173.8	428.762	1935.36	26.6667
12	2015	26.3538	186.4	506.669	1206.56	25.8878
12	2016	26.3149	189.9	509.381	1209.08	26.5555
12	2017	27.8738	192	518.476	1211.02	27.0893
12	2018	27.4181	194.1	521.503	1212.76	27.514
12	2019	29.0941	199.95	521.138	1213.54	27.8479
13	2015	33.5035	304.35	529.774	6168.61	22.6785
13	2016	32.8391	304.2	524.479	6218.36	22.9008
13	2017	33.4961	305.85	521.481	6264.01	23.0326
13	2018	32.9909	307.5	516.908	6308.74	23.0647
13	2019	33.1801	314.2	510.797	6353.92	23.0443
14	2015	30.2761	203.55	463.007	3777.58	23.8659
14	2016	30.4975	205.4	463.51	3785.45	24.3958
14	2017	31.3571	208.9	462.136	3791.24	24.828
14	2018	32.309	212.4	463.147	3798.69	25.1171
14	2019	33.5182	217.7	466.406	3807.39	25.3207
15	2015	22.6128	190.05	677.344	183.088	29.8177
15	2016	21.0849	191.9	676.553	181.658	30.6212
15	2017	22.6731	194.9	683.944	180.148	31.3189
15	2018	22.9297	197.9	688.157	178.479	31.8789
15	2019	26.2258	201.1	694.602	176.651	32.3887
16	2015	33.6773	238.35	697.749	250.965	30.5816
16	2016	37.7945	241.8	695.664	249.788	31.197
16	2017	41.4773	248.1	694.697	248.61	31.6288
16	2018	42.1905	254.4	701.524	247.198	32
16	2019	36.1111	257.95	701.628	245.785	32.2797
17	2015	28.8562	275.6	795.841	275.675	27.9029
17	2016	29.1051	280.6	790.096	274.958	28.4101
17	2017	33.4786	282.35	774.368	274.003	28.8579
17	2018	34.4707	284.1	777.865	273.047	29.2213
17	2019	34.6221	287.85	773.374	271.853	29.6134
18	2015	35.5781	242.9	717.789	187.806	28.7166
18	2016	47.3146	245.8	722.379	186.613	29.156
18	2017	40.4365	249.2	726.573	185.897	29.9101
18	2018	47.5452	252.6	737.339	184.704	30.3618
18	2019	45.0521	255.25	732.422	183.272	30.599
19	2015	21.7964	227.1	657.485	186.999	28.3832
19	2016	26.2651	231.8	660.482	185.879	29.0361
19	2017	23.8153	235.5	665.006	184.311	29.7691
19	2018	29.4982	239.2	676.377	182.968	30.355
19	2019	29.8397	244.65	682.244	181.624	30.8261
20	2015	37.5417	221.5	635.874	154.776	30.0619
20	2016	39.0326	226.2	634.962	153.965	30.6992
20	2017	33.7187	229.65	636.85	153.08	31.2139
20	2018	39.0693	233.1	633.204	152.121	31.5075
20	2019	38.9458	238.45	641.825	151.089	31.918
21	2015	30.0197	205.9	608.12	191.314	28.1004
21	2016	33.185	208.9	607.765	190.372	28.7339
21	2017	28.8845	212	606.873	189.054	29.3825
21	2018	29.6945	215.1	609.064	188.019	29.8448
21	2019	29.8943	219.8	606.995	187.077	30.1459
22	2015	36.0811	197.35	527.838	475.736	27.8108
22	2016	34.5716	200.8	531.155	474.193	28.4978
22	2017	34.0952	205.5	533.034	472.522	29.0612
22	2018	35.0369	210.2	534.326	470.464	29.5436
22	2019	34.5499	214.8	540.505	468.536	29.9122
23	2015	35.1196	204.9	487.585	1446.69	23.8273
23	2016	32.9426	207.7	483.868	1451.33	24.2574
23	2017	33.8339	210.3	481.435	1454.81	24.6113
23	2018	32.7584	212.9	483.972	1457.13	24.8773
23	2019	33.4613	218.65	482.892	1460.03	25.053
24	2015	27.478	212.15	570.54	314.492	27.9185
24	2016	28.1527	217	573.728	313.106	28.4845
24	2017	27.7222	220.2	578.611	311.721	28.9444
24	2018	28.3082	223.4	569.347	310.162	29.4807
24	2019	30.6569	227.5	572.207	308.43	29.7586
25	2015	35.4565	216.3	640.41	351.722	24.2746
25	2016	34.3949	220.9	639.844	351.722	24.8408
25	2017	31.9887	224.25	633.404	351.722	25.3362
25	2018	32.3654	227.6	633.711	351.473	25.779
25	2019	37.2702	231.95	627.581	351.971	25.9547
26	2015	37.1264	311.4	770	565.892	27.5862
26	2016	40.6526	314.9	768.637	564.808	28.0998
26	2017	39.015	319.1	769.373	563.507	28.5494
26	2018	39.4056	323.3	769.51	561.772	28.9078
26	2019	39.5664	327.95	773.597	560.038	29.1909
27	2015	36.3729	266.1	656.873	4639.55	26.2247
27	2016	37.8241	270.4	653.821	4636.4	26.7859
27	2017	38.1276	273.7	658.245	4631.16	27.179
27	2018	38.3524	277	655.498	4625.91	27.4708
27	2019	40.697	281.35	658.202	4623.81	27.6308
28	2015	35.1942	237.25	609.467	658.853	27.1364
28	2016	37.0109	242.4	613.877	657.068	27.7899
28	2017	36.4165	247.3	620.207	655.044	28.3118
28	2018	39.5697	252.2	632.349	652.783	28.7746
28	2019	38.7669	259.15	634.211	650.64	29.1255
29	2015	32.7713	234.4	721.481	369.554	28.739
29	2016	39.233	243.1	712.832	367.386	29.5723
29	2017	37.5371	250.8	729.97	365.219	30.2671
29	2018	35.6983	258.5	737.715	362.78	30.9186
29	2019	42.782	267.8	730.602	360.342	31.3534
30	2015	35.5809	283.75	771.888	204.035	30.8091
30	2016	35.9539	290.1	779.665	201.918	31.5514
30	2017	34.0741	296.1	784.55	200.013	32.2751
30	2018	34.8663	302.1	804.171	197.897	32.7273
30	2019	39.1351	304.95	811.459	195.78	33.0811
31	2015	48.5166	293.8	756.894	163.385	29.8429
31	2016	44.0351	298.1	760.877	162.53	30.3509
31	2017	36.1062	301.45	757.876	161.104	31.1504
31	2018	45.8929	304.8	755.714	159.678	31.6071
31	2019	41.1871	309.8	761.151	158.538	32.0144
32	2015	52.1614	268.7	864.841	103.455	32.5648
32	2016	42.4638	272.3	851.739	102.859	33.1884
32	2017	47.2993	279.3	848.175	102.113	33.5766
32	2018	50.2941	286.3	854.412	101.368	33.9706
32	2019	58.7537	291.7	851.335	100.473	34.273
33	2015	45.4735	294.1	817.638	270.153	28.7201
33	2016	47.8329	300.4	817.755	269.169	29.295
33	2017	48.1384	304.3	808.652	268.044	29.7326
33	2018	49.2624	308.2	808.588	266.779	30.0843
33	2019	52.328	314.15	804.074	265.655	30.2646
34	2015	35.9001	253.4	639.803	335.399	27.5316
34	2016	34.332	254.6	639.937	334.574	28.1988
34	2017	32.4143	256.6	628.809	333.63	28.5967
34	2018	35.4278	258.6	635.712	332.215	28.967
34	2019	36.5906	262.85	635.984	330.682	29.3153
35	2015	31.5302	245.65	712.527	229.864	32.0996
35	2016	27.7618	246.5	717.001	228.065	32.7834
35	2017	27.9826	249.7	726.175	226.265	33.4056
35	2018	29.4891	252.9	727.299	224.138	33.9416
35	2019	29.8969	256.5	737.04	222.175	34.3152
36	2015	33.2011	309.6	688.492	182.316	31.0847
36	2016	32.4	315.9	700.4	180.869	31.7333
36	2017	35.397	322.7	703.903	179.181	32.4361
36	2018	36.9565	329.5	705.571	177.493	33.0163
36	2019	36.1264	333.95	689.423	175.563	33.6538
37	2015	36.5779	272.15	784.939	520.056	29.918
37	2016	36.214	276	783.848	517.925	30.7613
37	2017	36.9183	279.25	780.765	515.261	31.2306
37	2018	41.684	282.5	775.884	512.596	31.6008
37	2019	37.9707	286.25	780.23	509.399	31.9038
38	2015	35.5957	258.4	737.184	244.005	30.6859
38	2016	37.6727	262.5	741.745	242.243	31.3455
38	2017	38.8563	265.85	732.698	240.305	32.1114
38	2018	30.6953	269.2	736.464	238.191	32.4704
38	2019	34.6527	272.95	738.686	235.901	32.935
39	2015	36.8132	299.5	857.28	102.478	32.8297
39	2016	39.5284	306	854.785	101.493	33.5645
39	2017	38.9356	311.45	862.185	100.508	34.3137
39	2018	36.4023	316.9	871.955	99.3816	34.8442
39	2019	38.6819	319.45	870.487	98.2555	35.2436
40	2015	33.1635	295.25	739.357	1023.18	25.8918
40	2016	33.3856	297.6	736.755	1023.58	26.587
40	2017	36.1465	300.1	736.656	1024.19	27.1001
40	2018	37.3996	302.6	743.137	1024.19	27.5896
40	2019	36.2853	306.25	747.864	1023.58	27.9193
41	2015	29.1717	271.45	578.391	341.298	27.7311
41	2016	37.9227	276.8	581.884	339.25	28.3816
41	2017	29.1262	278.4	591.99	337.611	29.2476
41	2018	34.4322	280	593.407	335.562	29.7924
41	2019	40.2454	285.15	593.252	333.923	30.184
42	2015	31.663	291.7	755.628	333.245	29.7023
42	2016	32.9188	295.7	759.985	330.825	30.5048
42	2017	33.0871	301	753.25	327.679	31.2408
42	2018	34.2282	306.3	757.122	324.533	31.9911
42	2019	30.4446	312.7	763.376	321.145	32.5546
43	2015	45.4647	278.6	804.423	241.047	28.7794
43	2016	45.2649	281.9	805.411	239.427	29.4814
43	2017	43.796	285.85	809.802	238.213	30.085
43	2018	47.3534	289.8	814.172	237.133	30.5635
43	2019	45.595	293.4	817.849	235.918	31.0069
44	2015	26.8439	264.65	698.542	183.891	30.3602
44	2016	30.431	268.5	701.897	182.945	31.2069
44	2017	24.4792	271.85	710.243	181.683	31.8576
44	2018	28.7587	275.2	729.196	180.421	32.4301
44	2019	28.1057	281.15	732.511	179.002	32.8634
45	2015	39.221	235.8	600.091	142.722	29.6196
45	2016	32.2993	238.4	603.193	141.688	30.3832
45	2017	35.0781	242.5	599.633	140.783	31.0376
45	2018	35.2451	246.6	600.463	139.749	31.6374
45	2019	33.3644	251.05	590.587	138.715	32.3392
46	2015	33.3738	255.35	729.672	179.385	29.4903
46	2016	31.8876	262.9	727.978	178.188	30.1161
46	2017	36.0394	266.85	743.358	176.99	30.8118
46	2018	36.4932	270.8	764.002	175.684	31.3507
46	2019	39.638	277.2	760.424	174.378	32.0225
47	2015	62.3431	242.3	597.141	628.639	19.735
47	2016	58.6518	243.1	594.58	630.83	20.3614
47	2017	62.9245	241.9	596.674	632.584	21.0672
47	2018	62.1547	240.7	596.961	634.776	21.616
47	2019	61.1838	248.95	579.353	636.968	22.161
